# Supplementary material for: The landscape of non-reference SINE-VNTR-Alus in amyotrophic lateral sclerosis
Source: Exp Biol Med (Maywood). 2025 May 29;250:10600. doi: 10.3389/ebm.2025.10600 (PMC12161119; doi:10.3389/ebm.2025.10600)
Supplement: Supplementary file 1 [file Table1.xlsx]

## Sheet: Supplementary Table 1
chr	start	end	gene
chr10	80150889	80205572	ANXA11
chr22	23765834	23768443	CHCHD10
chr2	221418027	221574202	EPHA4
chr16	31180110	31194871	FUS
chr12	54280193	54287088	HNRNPA1
chr12	57550044	57586633	KIF5A
chr4	169392857	169612629	NEK1
chr10	13099449	13138308	OPTN
chr17	4945652	4949061	PFN1
chr21	31659622	31668931	SOD1
chr1	11012344	11026420	TARDBP
chr12	64452092	64502114	TBK1
chrx	56563639	56567868	UBQLN2
chr19	17601328	17688365	UNC13A
chr20	58389229	58451101	VAPB
chr9	35056064	35072627	VCP
chr16	2429394	2458854	CCNF
chr 21	44328944	44339402	CFAP410
chr6	26087218	26098343	HFE
chr14	30622291	30737694	SCFD1
chr2	219249710	219278170	TUBA4A

## Sheet: Supplementary Table 2
chr	start	SVA ID	unadj p value	adj p value	Minor allele (p=present, A=absent)	OR	L95	U95	MAF ALS/ALSND	MAF NNC
12	104417657	NRSVA_12_104417657	0.01175	1	P	0.6528	0.4684	0.9096	0.06384	0.08567
17	16359803	NRSVA_17_16359803	0.01341	1	P	0.5205	0.3102	0.8734	0.01921	0.03115
5	32283375	NRSVA_5_32283375	0.02309	1	P	0.5641	0.3443	0.9244	0.01921	0.03738
14	35375522	NRSVA_14_35375522	0.02897	1	P	1.453	1.039	2.032	0.1064	0.07788
22	31495997	NRSVA_22_31495997	0.02906	1	P	9.03	1.252	65.14	0.0162	0.001558
9	78140498	NRSVA_9_78140498	0.03137	1	P	0.517	0.2835	0.9427	0.01262	0.02336
1	241980544	NRSVA_1_241980544	0.0314	1	P	1.393	1.03	1.883	0.1411	0.1106
6	34699705	NRSVA_6_34699705	0.03609	1	P	1.432	1.024	2.003	0.1087	0.08411
21	39908226	NRSVA_21_39908226	0.04357	1	P	0.5899	0.3533	0.9849	0.02203	0.0296
13	53965808	NRSVA_13_53965808	0.04909	1	P	1.327	1.001	1.759	0.1531	0.1355
6	32546835	NRSVA_6_32546835	0.05373	1	P	0.7741	0.5968	1.004	0.1154	0.1386
3	82566435	NRSVA_3_82566435	0.05527	1	P	1.306	0.994	1.715	0.1623	0.1324
1	77420109	NRSVA_1_77420109	0.06121	1	P	2.627	0.9556	7.22	0.01846	0.006231
1	81478086	NRSVA_1_81478086	0.06317	1	P	0.5763	0.3222	1.031	0.01676	0.02336
5	76591352	NRSVA_5_76591352	0.07717	1	P	0.5874	0.3256	1.06	0.01582	0.02492
19	36126419	NRSVA_19_36126419	0.09351	1	P	3.37	0.8148	13.94	0.01111	0.004673
6	87407663	NRSVA_6_87407663	0.09688	1	P	1.743	0.9045	3.359	0.03145	0.02492
1	212801308	NRSVA_1_212801308	0.09711	1	P	1.687	0.9095	3.129	0.03371	0.01869
13	41649599	NRSVA_13_41649599	0.09804	1	P	1.789	0.8981	3.565	0.02542	0.01713
6	110956995	NRSVA_6_110956995	0.09995	1	P	0.6642	0.4079	1.081	0.02467	0.0405
8	127613059	NRSVA_8_127613059	0.1091	1	P	0.7163	0.4762	1.077	0.03917	0.05607
11	113931265	NRSVA_11_113931265	0.1139	1	P	1.644	0.8876	3.045	0.03258	0.02025
10	133397418	NRSVA_10_133397418	0.1155	1	P	0.6223	0.3447	1.123	0.01544	0.02492
6	132706883	NRSVA_6_132706883	0.1256	1	P	0.7415	0.5057	1.087	0.04727	0.06386
16	86665431	NRSVA_16_86665431	0.1301	1	P	1.398	0.9061	2.156	0.0597	0.04361
7	80914433	NRSVA_7_80914433	0.1302	1	P	1.457	0.8948	2.374	0.04802	0.03427
6	131890000	NRSVA_6_131890000	0.1312	1	P	0.5979	0.3066	1.166	0.01149	0.02025
1	12415613	NRSVA_1_12415613	0.1369	1	P	1.53	0.8737	2.679	0.03653	0.02181
2	174087503	NRSVA_2_174087503	0.1401	1	P	1.212	0.9389	1.563	0.1911	0.1791
7	54732495	NRSVA_7_54732495	0.1438	1	P	0.7969	0.5877	1.08	0.07608	0.09346
7	154493531	NRSVA_7_154493531	0.1569	1	P	1.751	0.8063	3.803	0.02053	0.01713
9	83614608	NRSVA_9_83614608	0.1581	1	P	1.21	0.9287	1.575	0.1565	0.1355
12	443328	NRSVA_12_443328	0.1581	1	P	0.7117	0.4439	1.141	0.02806	0.03894
6	153108721	NRSVA_6_153108721	0.159	1	P	0.8674	0.7116	1.057	0.2979	0.3178
2	169685718	NRSVA_2_169685718	0.1619	1	P	1.233	0.9195	1.652	0.1301	0.1044
4	48289583	NRSVA_4_48289583	0.1691	1	P	0.7936	0.5709	1.103	0.07363	0.09034
20	47554551	NRSVA_20_47554551	0.1707	1	P	1.257	0.9062	1.744	0.08908	0.08567
3	147890065	NRSVA_3_147890065	0.1742	1	P	1.17	0.9329	1.468	0.2492	0.2243
21	25791311	NRSVA_21_25791311	0.1773	1	P	1.31	0.8849	1.939	0.06911	0.05607
17	20558233	NRSVA_17_20558233	0.1829	1	P	0.8314	0.6336	1.091	0.1384	0.148
5	133838679	NRSVA_5_133838679	0.191	1	P	0.6145	0.2962	1.275	0.009605	0.01713
1	165892163	NRSVA_1_165892163	0.1971	1	P	1.158	0.9266	1.448	0.2699	0.2555
3	112747873	NRSVA_3_112747873	0.1978	1	P	1.31	0.8687	1.975	0.06271	0.04829
1	111639421	NRSVA_1_111639421	0.1995	1	P	1.31	0.8672	1.978	0.06478	0.05763
7	152703570	NRSVA_7_152703570	0.2383	1	P	1.42	0.7929	2.542	0.03371	0.02336
3	41985751	NRSVA_3_41985751	0.2452	1	P	1.545	0.7417	3.219	0.02147	0.01869
14	92153076	NRSVA_14_92153076	0.2509	1	P	1.178	0.8907	1.558	0.1518	0.148
12	50604192	NRSVA_12_50604192	0.2622	1	P	0.7234	0.4107	1.274	0.01883	0.02492
15	70547240	NRSVA_15_70547240	0.2647	1	P	0.8702	0.6816	1.111	0.1674	0.1963
18	1391567	NRSVA_18_1391567	0.2841	1	P	1.728	0.6351	4.704	0.01281	0.009346
17	29222016	NRSVA_17_29222016	0.2865	1	P	0.7108	0.3795	1.331	0.01582	0.02025
9	125396732	NRSVA_9_125396732	0.2932	1	P	1.284	0.8059	2.044	0.04539	0.0405
6	33062533	NRSVA_6_33062533	0.3011	1	P	1.14	0.8895	1.46	0.1744	0.1573
5	154958496	NRSVA_5_154958496	0.3227	1	P	0.8099	0.5333	1.23	0.042	0.04984
6	29731783	NRSVA_6_29731783	0.3324	1	P	0.8335	0.5767	1.205	0.05443	0.06854
7	111639828	NRSVA_7_111639828	0.3347	1	P	1.188	0.8369	1.688	0.08512	0.081
20	10703256	NRSVA_20_10703256	0.3385	1	P	1.654	0.5903	4.633	0.01243	0.006231
5	56380334	NRSVA_5_56380334	0.341	1	P	0.6898	0.3211	1.481	0.01055	0.01402
11	9083003	NRSVA_11_9083003	0.3542	1	P	1.116	0.8847	1.408	0.2294	0.2181
9	72647798	NRSVA_9_72647798	0.363	1	P	1.203	0.8077	1.792	0.06497	0.04829
1	168956845	NRSVA_1_168956845	0.3948	1	P	1.298	0.7119	2.367	0.0275	0.02181
7	5856416	NRSVA_7_5856416	0.4008	1	P	0.8443	0.5689	1.253	0.04896	0.05296
20	53101947	NRSVA_20_53101947	0.4052	1	P	0.7943	0.4617	1.366	0.02542	0.0296
11	71812049	NRSVA_11_71812049	0.4087	1	P	0.7949	0.461	1.37	0.02203	0.02648
13	52123854	NRSVA_13_52123854	0.4192	1	P	0.8444	0.5603	1.273	0.04482	0.04673
20	52091844	NRSVA_20_52091844	0.4306	1	P	0.9034	0.7017	1.163	0.1797	0.19
7	29791590	NRSVA_7_29791590	0.4311	1	P	1.118	0.8473	1.474	0.1473	0.1433
10	97647790	NRSVA_10_97647790	0.44	1	P	0.8256	0.5075	1.343	0.02731	0.03271
6	121836275	NRSVA_6_121836275	0.472	1	P	1.142	0.7947	1.643	0.07159	0.05607
19	36222848	NRSVA_19_36222848	0.4737	1	P	0.8999	0.6743	1.201	0.1043	0.1215
2	228365027	NRSVA_2_228365027	0.4911	1	P	0.8879	0.6331	1.245	0.07778	0.09034
10	49724238	NRSVA_10_49724238	0.5167	1	P	0.8504	0.521	1.388	0.03051	0.03583
1	236374908	NRSVA_1_236374908	0.528	1	P	1.078	0.8542	1.36	0.2228	0.2212
3	46802705	NRSVA_3_46802705	0.5338	1	P	0.8846	0.6011	1.302	0.05268	0.06075
19	19985102	NRSVA_19_19985102	0.5441	1	P	1.258	0.5997	2.638	0.01714	0.01402
5	181082755	NRSVA_5_181082755	0.57	1	P	0.919	0.6865	1.23	0.1006	0.1075
1	43780675	NRSVA_1_43780675	0.5872	1	P	0.8872	0.576	1.367	0.04313	0.04517
11	18283526	NRSVA_11_18283526	0.5942	1	P	1.11	0.757	1.626	0.06591	0.06075
22	17653870	NRSVA_22_17653870	0.5948	1	P	0.8757	0.537	1.428	0.02844	0.03115
4	152970	NRSVA_4_152970	0.6017	1	P	1.073	0.823	1.4	0.145	0.1386
17	16630902	NRSVA_17_16630902	0.6054	1	P	0.9129	0.646	1.29	0.06554	0.07009
13	35751205	NRSVA_13_35751205	0.61	1	P	1.069	0.8277	1.38	0.1731	0.1729
5	169949688	NRSVA_5_169949688	0.6156	1	P	0.9402	0.7389	1.196	0.2367	0.2414
12	53035991	NRSVA_12_53035991	0.6161	1	P	0.9198	0.6632	1.275	0.08719	0.09502
6	2919937	NRSVA_6_2919937	0.6248	1	P	1.056	0.848	1.316	0.3045	0.2804
10	17480888	NRSVA_10_17480888	0.6251	1	P	0.9146	0.6394	1.308	0.06252	0.06542
7	128575341	NRSVA_7_128575341	0.6347	1	P	0.9335	0.7028	1.24	0.1318	0.1371
9	33130561	NRSVA_9_33130561	0.6604	1	P	0.9487	0.7503	1.2	0.2736	0.2804
20	45710744	NRSVA_20_45710744	0.6612	1	P	1.181	0.5617	2.482	0.01676	0.01246
22	23558585	NRSVA_22_23558585	0.6648	1	P	1.07	0.7869	1.456	0.09118	0.07944
2	47582865	NRSVA_2_47582865	0.672	1	P	1.065	0.7954	1.426	0.1273	0.1199
7	5813756	NRSVA_7_5813756	0.6737	1	P	1.13	0.6396	1.997	0.02881	0.0296
8	52948921	NRSVA_8_52948921	0.6745	1	P	0.9051	0.5685	1.441	0.03804	0.03738
20	44676854	NRSVA_20_44676854	0.6752	1	P	0.946	0.7296	1.227	0.1497	0.1604
1	228932331	NRSVA_1_228932331	0.6801	1	P	1.196	0.5103	2.805	0.01224	0.009346
8	22021611	NRSVA_8_22021611	0.6868	1	P	1.079	0.7461	1.56	0.06648	0.06075
17	51331439	NRSVA_17_51331439	0.6943	1	P	0.9298	0.6468	1.337	0.05821	0.05607
4	4012708	NRSVA_4_4012708	0.7023	1	P	0.9405	0.6866	1.288	0.09209	0.09657
3	126371359	NRSVA_3_126371359	0.7095	1	P	0.967	0.8105	1.154	0.4476	0.4533
12	10193465	NRSVA_12_10193465	0.7174	1	P	0.9503	0.7212	1.252	0.1266	0.1277
15	45697493	NRSVA_15_45697493	0.7222	1	P	0.9625	0.7797	1.188	0.4102	0.4097
9	76997991	NRSVA_9_76997991	0.7244	1	P	1.065	0.7511	1.51	0.07891	0.07944
9	104984620	NRSVA_9_104984620	0.7256	1	P	0.9486	0.7065	1.274	0.09435	0.09346
6	125677316	NRSVA_6_125677316	0.7648	1	P	1.129	0.5109	2.493	0.01469	0.01246
20	4102199	NRSVA_20_4102199	0.7689	1	A	0.9717	0.8022	1.177	0.4315	0.4377
9	104844321	NRSVA_9_104844321	0.7705	1	P	1.075	0.6626	1.743	0.03635	0.0405
17	82802116	NRSVA_17_82802116	0.7752	1	P	0.9736	0.8102	1.17	0.4002	0.4174
1	56635287	NRSVA_1_56635287	0.7757	1	P	1.092	0.5977	1.993	0.02222	0.01869
18	53925359	NRSVA_18_53925359	0.7758	1	P	0.9488	0.6609	1.362	0.06685	0.07009
3	177272392	NRSVA_3_177272392	0.7804	1	P	1.03	0.8373	1.267	0.4267	0.4221
19	40659227	NRSVA_19_40659227	0.7919	1	P	0.9088	0.4467	1.849	0.01469	0.01713
17	78175229	NRSVA_17_78175229	0.8219	1	P	0.9493	0.6035	1.493	0.03955	0.04206
10	69213578	NRSVA_10_69213578	0.8236	1	P	0.9761	0.7894	1.207	0.2139	0.2181
7	6625126	NRSVA_7_6625126	0.8274	1	P	0.9485	0.5896	1.526	0.03616	0.03738
7	105096616	NRSVA_7_105096616	0.8398	1	P	0.9202	0.411	2.06	0.01092	0.0109
11	73816373	NRSVA_11_73816373	0.8476	1	P	1.034	0.7383	1.447	0.08418	0.08879
10	17670793	NRSVA_10_17670793	0.8529	1	P	1.028	0.7676	1.377	0.1089	0.09969
14	77578810	NRSVA_14_77578810	0.874	1	P	0.9745	0.7082	1.341	0.08569	0.08567
10	6074258	NRSVA_10_6074258	0.8775	1	P	1.06	0.5078	2.211	0.01695	0.01713
8	108123708	NRSVA_8_108123708	0.8828	1	P	0.9834	0.7868	1.229	0.2345	0.2336
1	54185303	NRSVA_1_54185303	0.8842	1	P	1.042	0.5999	1.81	0.02806	0.02648
15	74860391	NRSVA_15_74860391	0.8943	1	P	1.037	0.6062	1.774	0.03032	0.03115
6	158217807	NRSVA_6_158217807	0.898	1	P	1.022	0.7278	1.437	0.0806	0.07632
19	38765461	NRSVA_19_38765461	0.898	1	P	1.039	0.5753	1.878	0.02542	0.0296
1	54658625	NRSVA_1_54658625	0.8992	1	P	1.048	0.5046	2.178	0.01601	0.02025
2	65357999	NRSVA_2_65357999	0.9143	1	P	0.9734	0.5959	1.59	0.03164	0.03583
7	25017842	NRSVA_7_25017842	0.9388	1	P	1.032	0.4665	2.281	0.0162	0.0109
8	91066615	NRSVA_8_91066615	0.941	1	P	0.9843	0.6481	1.495	0.04783	0.05296
13	20123494	NRSVA_13_20123494	0.9456	1	P	1.013	0.7051	1.454	0.06855	0.07321
1	111797854	NRSVA_1_111797854	0.9546	1	P	1.016	0.5873	1.758	0.02787	0.0296
3	195308342	NRSVA_3_195308342	0.9557	1	P	1.023	0.4604	2.272	0.01299	0.0109
10	133541777	NRSVA_10_133541777	0.9583	1	P	0.9853	0.5665	1.714	0.02844	0.02804
2	85110395	NRSVA_2_85110395	0.9895	1	P	0.9971	0.6487	1.533	0.04595	0.04206
19	6916534	NRSVA_19_6916534	0.992	1	P	1.003	0.5889	1.707	0.03032	0.03115

## Sheet: Supplementary Table 3
SVA	estimate	std. error	tvalue	p value	adj p value
NRSVA_1_12415613	0.2547	0.9119	0.279	0.78005	1
NRSVA_1_43780675	-0.436	0.8606	-0.507	0.61248	1
NRSVA_1_54185303	1.7707	1.0558	1.677	0.09366	1
NRSVA_1_54658625	0.3387	1.3356	0.254	0.7999	1
NRSVA_1_56635287	-1.0959	1.1663	-0.94	0.34749	1
NRSVA_1_77420109	1.9117	1.2684	1.507	0.13189	1
NRSVA_1_81478086	0.542	1.3284	0.408	0.68329	1
NRSVA_1_111639421	0.1795	0.7091	0.253	0.8002	1
NRSVA_1_111797854	1.6121	1.067	1.511	0.13097	1
NRSVA_1_165892163	-0.1645	0.4199	-0.392	0.69522	1
NRSVA_1_168956845	-0.9441	1.0476	-0.901	0.36758	1
NRSVA_1_212801308	-0.3377	0.946	-0.357	0.72114	1
NRSVA_1_228932331	2.4478	1.5505	1.579	0.11455	1
NRSVA_1_236374908	-0.09831	0.44343	-0.222	0.82456	1
NRSVA_1_241980544	0.5797	0.538	1.078	0.28132	1
NRSVA_2_47582865	-0.2634	0.5538	-0.476	0.63436	1
NRSVA_2_65357999	0.597	0.9819	0.608	0.54324	1
NRSVA_2_85110395	0.1097	0.835	0.131	0.89548	1
NRSVA_2_169685718	0.5727	0.5307	1.079	0.28065	1
NRSVA_2_174087503	-0.394	0.4751	-0.829	0.40705	1
NRSVA_2_228365027	-0.6105	0.6635	-0.92	0.3576	1
NRSVA_3_41985751	0.2971	1.1838	0.251	0.80184	1
NRSVA_3_46802705	0.6492	0.7563	0.858	0.39081	1
NRSVA_3_82566435	0.1954	0.4957	0.394	0.69338	1
NRSVA_3_112747873	-0.1617	0.7072	-0.229	0.81919	1
NRSVA_3_126371359	0.04055	0.3396	0.119	0.90497	1
NRSVA_3_147890065	0.556	0.4287	1.297	0.19475	1
NRSVA_3_177272392	0.2787	0.3998	0.697	0.48588	1
NRSVA_3_195308342	-0.4241	1.5497	-0.274	0.78437	1
NRSVA_4_152970	0.05737	0.50496	0.114	0.90955	1
NRSVA_4_4012708	0.3324	0.6163	0.539	0.58966	1
NRSVA_4_48289583	0.07171	0.67929	0.106	0.91594	1
NRSVA_5_32283375	-0.2918	1.2494	-0.234	0.81535	1
NRSVA_5_56380334	0.515	1.6642	0.309	0.75697	1
NRSVA_5_76591352	1.1683	1.3447	0.869	0.38503	1
NRSVA_5_133838679	2.579	1.7319	1.489	0.13658	1
NRSVA_5_154958496	-0.3389	0.8624	-0.393	0.69439	1
NRSVA_5_169949688	0.3234	0.4659	0.694	0.48765	1
NRSVA_5_181082755	-0.4133	0.5791	-0.714	0.47544	1
NRSVA_6_2919937	0.297	0.4296	0.691	0.48946	1
NRSVA_6_29731783	-0.7049	0.7509	-0.939	0.34794	1
NRSVA_6_32546835	0.1274	0.5435	0.234	0.81467	1
NRSVA_6_33062533	0.8597	0.4555	1.887	0.05923	1
NRSVA_6_34699705	0.1147	0.5833	0.197	0.8441	1
NRSVA_6_87407663	0.8123	1.0275	0.791	0.42928	1
NRSVA_6_110956995	0.3685	1.1088	0.332	0.73968	1
NRSVA_6_121836275	0.2595	0.6589	0.394	0.69371	1
NRSVA_6_125677316	0.8544	1.4087	0.607	0.54421	1
NRSVA_6_131890000	-1.8752	1.6478	-1.138	0.25521	1
NRSVA_6_132706883	0.9151	0.8227	1.112	0.26613	1
NRSVA_6_153108721	-0.242	0.3921	-0.617	0.53715	1
NRSVA_6_158217807	1.5111	0.6488	2.329	0.01994	1
NRSVA_7_5813756	1.2937	1.0349	1.25	0.21137	1
NRSVA_7_5856416	0.3177	0.8015	0.396	0.69186	1
NRSVA_7_6625126	1.9123	0.9254	2.066	0.0389	1
NRSVA_7_25017842	0.7603	1.3847	0.549	0.583	1
NRSVA_7_29791590	-0.9115	0.5197	-1.754	0.07957	1
NRSVA_7_54732495	-0.1186	0.641	-0.185	0.85319	1
NRSVA_7_80914433	1.0009	0.811	1.234	0.21728	1
NRSVA_7_105096616	-3.2874	1.68	-1.957	0.05049	1
NRSVA_7_111639828	-0.08687	0.64078	-0.136	0.89218	1
NRSVA_7_128575341	0.4443	0.5495	0.809	0.41883	1
NRSVA_7_152703570	1.1718	0.9654	1.214	0.22494	1
NRSVA_7_154493531	-2.3091	1.1935	-1.935	0.05314	1
NRSVA_8_22021611	0.01915	0.68174	0.028	0.97759	1
NRSVA_8_52948921	-0.3962	0.9187	-0.431	0.66634	1
NRSVA_8_91066615	-0.3988	0.8278	-0.482	0.63003	1
NRSVA_8_108123708	-0.09405	0.43131	-0.218	0.8274	1
NRSVA_8_127613059	-0.8119	0.8809	-0.922	0.35678	1
NRSVA_9_33130561	0.3319	0.4576	0.725	0.4683	1
NRSVA_9_72647798	0.3007	0.6983	0.431	0.66675	1
NRSVA_9_76997991	-0.2704	0.6659	-0.406	0.68476	1
NRSVA_9_78140498	1.1766	1.5504	0.759	0.44799	1
NRSVA_9_83614608	0.3322	0.4782	0.695	0.48727	1
NRSVA_9_104844321	-0.184	0.9297	-0.198	0.8431	1
NRSVA_9_104984620	-0.1434	0.582	-0.246	0.80538	1
NRSVA_9_125396732	-0.2169	0.8211	-0.264	0.7917	1
NRSVA_10_6074258	2.2536	1.2759	1.766	0.07749	1
NRSVA_10_17480888	1.5972	0.6983	2.287	0.02227	1
NRSVA_10_17670793	-0.2027	0.5477	-0.37	0.71131	1
NRSVA_10_49724238	-1.9293	1.0035	-1.923	0.05466	1
NRSVA_10_69213578	0.4165	0.4161	1.001	0.31701	1
NRSVA_10_97647790	-0.7766	1.0618	-0.731	0.46458	1
NRSVA_10_133397418	0.9963	1.4067	0.708	0.47885	1
NRSVA_10_133541777	-0.3019	1.0313	-0.293	0.76975	1
NRSVA_11_9083003	0.518	0.4352	1.19	0.23401	1
NRSVA_11_18283526	0.5942	0.7095	0.837	0.4024	1
NRSVA_11_71812049	0.3466	1.1523	0.301	0.7636	1
NRSVA_11_73816373	-0.1501	0.6426	-0.234	0.81529	1
NRSVA_11_113931265	0.3498	0.9633	0.363	0.71655	1
NRSVA_12_443328	0.7812	1.0138	0.771	0.44107	1
NRSVA_12_10193465	-0.18	0.5329	-0.338	0.73556	1
NRSVA_12_50604192	1.4651	1.2912	1.135	0.25661	1
NRSVA_12_53035991	-0.7295	0.6328	-1.153	0.24912	1
NRSVA_12_104417657	0.9942	0.7113	1.398	0.1623	1
NRSVA_13_20123494	0.1582	0.6865	0.23	0.81781	1
NRSVA_13_35751205	-0.1613	0.4872	-0.331	0.74068	1
NRSVA_13_41649599	-0.3003	1.0725	-0.28	0.77951	1
NRSVA_13_52123854	-0.04794	0.83781	-0.057	0.95438	1
NRSVA_13_53965808	-0.291	0.5098	-0.571	0.5681	1
NRSVA_14_35375522	-0.3956	0.5784	-0.684	0.49407	1
NRSVA_14_77578810	-0.8362	0.6157	-1.358	0.17456	1
NRSVA_14_92153076	0.9838	0.5204	1.89	0.05883	1
NRSVA_15_45697493	0.6692	0.4091	1.636	0.10203	1
NRSVA_15_70547240	0.3868	0.4816	0.803	0.42199	1
NRSVA_15_74860391	-3.2879	1.0215	-3.219	0.00131	0.1755
NRSVA_16_86665431	0.1465	0.7297	0.201	0.8409	1
NRSVA_17_16359803	0.441	1.2981	0.34	0.73408	1
NRSVA_17_16630902	-0.2311	0.6877	-0.336	0.73685	1
NRSVA_17_20558233	-0.7682	0.5407	-1.421	0.1555	1
NRSVA_17_29222016	0.987	1.3879	0.711	0.47708	1
NRSVA_17_51331439	0.2702	0.6994	0.386	0.69932	1
NRSVA_17_78175229	-0.6935	0.8779	-0.79	0.4296	1
NRSVA_17_82802116	-0.05416	0.35027	-0.155	0.87714	1
NRSVA_18_1391567	-1.2868	1.4539	-0.885	0.37621	1
NRSVA_18_53925359	-0.3983	0.7143	-0.558	0.5772	1
NRSVA_19_6916534	0.6012	1.0104	0.595	0.55186	1
NRSVA_19_19985102	2.4327	1.3052	1.864	0.06248	1
NRSVA_19_36126419	-0.08441	1.618	-0.052	0.9584	1
NRSVA_19_36222848	-0.3002	0.575	-0.522	0.60164	1
NRSVA_19_38765461	1.1512	1.0883	1.058	0.29027	1
NRSVA_19_40659227	1.5247	1.4456	1.055	0.29167	1
NRSVA_20_4102199	-0.2559	0.367	-0.697	0.4857	1
NRSVA_20_10703256	-0.6596	1.607	-0.41	0.68152	1
NRSVA_20_44676854	0.4565	0.5103	0.895	0.37107	1
NRSVA_20_45710744	-2.7827	1.313	-2.119	0.03416	1
NRSVA_20_47554551	-0.2331	0.603	-0.386	0.69917	1
NRSVA_20_52091844	-0.7484	0.4907	-1.525	0.12733	1
NRSVA_20_53101947	0.4096	1.0943	0.374	0.70821	1
NRSVA_21_25791311	0.9795	0.6817	1.437	0.15091	1
NRSVA_21_39908226	1.1652	1.1951	0.975	0.32969	1
NRSVA_22_17653870	-0.4146	1.0267	-0.404	0.68642	1
NRSVA_22_23558585	1.5502	0.5574	2.781	0.00546	0.731
NRSVA_22_31495997	-0.3491	1.4271	-0.245	0.80677	1

## Sheet: Supplementary Table 4
SVA	p value	adj p value	HR	lower 0.95	upper 0.95
NRSVA_1_12415613	0.326652	1	0.8997	0.7285	1.111
NRSVA_1_43780675	0.65351	1	0.9523	0.7694	1.179
NRSVA_1_54185303	0.002895	0.3879	1.44	1.1329	1.831
NRSVA_1_54658625	0.039459	1	1.37	1.0153	1.849
NRSVA_1_56635287	0.732082	1	0.9479	0.6977	1.288
NRSVA_1_77420109	0.77739	1	1.044	0.7755	1.405
NRSVA_1_81478086	0.918929	1	0.9846	0.7301	1.328
NRSVA_1_111639421	0.487701	1	1.063	0.8943	1.264
NRSVA_1_111797854	0.101535	1	1.231	0.9599	1.579
NRSVA_1_165892163	0.027636	1	0.8882	0.7992	0.987
NRSVA_1_168956845	0.388283	1	0.8993	0.7066	1.145
NRSVA_1_212801308	0.598393	1	1.071	0.83	1.382
NRSVA_1_228932331	0.667217	1	1.089	0.7372	1.61
NRSVA_1_236374908	0.845118	1	1.011	0.9043	1.131
NRSVA_1_241980544	0.126382	1	1.109	0.9712	1.267
NRSVA_2_47582865	0.92829	1	1.006	0.8783	1.153
NRSVA_2_65357999	0.602197	1	0.9352	0.7268	1.203
NRSVA_2_85110395	0.748935	1	1.037	0.8319	1.292
NRSVA_2_169685718	0.961915	1	0.9969	0.8763	1.134
NRSVA_2_174087503	0.113184	1	1.1	0.9777	1.236
NRSVA_2_228365027	0.065795	1	0.8612	0.7345	1.01
NRSVA_3_41985751	0.2993	1	0.8608	0.6487	1.142
NRSVA_3_46802705	0.813644	1	1.022	0.8532	1.224
NRSVA_3_82566435	0.07741	1	1.117	0.9879	1.264
NRSVA_3_112747873	0.413216	1	1.077	0.9011	1.288
NRSVA_3_126371359	0.31869	1	0.9592	0.8838	1.041
NRSVA_3_147890065	0.969257	1	0.9979	0.8986	1.108
NRSVA_3_177272392	0.024285	1	0.8935	0.8101	0.9855
NRSVA_3_195308342	0.38476	1	0.8509	0.5912	1.225
NRSVA_4_152970	0.310079	1	1.07	0.9394	1.218
NRSVA_4_4012708	0.664927	1	0.9676	0.8338	1.123
NRSVA_4_48289583	0.362829	1	1.081	0.9145	1.277
NRSVA_5_32283375	0.453915	1	1.13	0.8202	1.558
NRSVA_5_56380334	0.212952	1	0.7571	0.4887	1.173
NRSVA_5_76591352	0.646534	1	1.074	0.7913	1.458
NRSVA_5_133838679	0.812104	1	1.054	0.6835	1.625
NRSVA_5_154958496	0.306492	1	0.8968	0.7278	1.105
NRSVA_5_169949688	0.961636	1	1.003	0.8928	1.126
NRSVA_5_181082755	0.428383	1	0.9428	0.8148	1.091
NRSVA_6_2919937	0.665296	1	1.023	0.9219	1.136
NRSVA_6_29731783	0.331825	1	0.9138	0.7617	1.096
NRSVA_6_32546835	0.553645	1	0.9618	0.8455	1.094
NRSVA_6_33062533	0.006199	0.831	0.856	0.7658	0.9568
NRSVA_6_34699705	0.47899	1	1.057	0.907	1.231
NRSVA_6_87407663	0.422257	1	1.111	0.8589	1.438
NRSVA_6_110956995	0.744673	1	0.9536	0.7164	1.269
NRSVA_6_121836275	0.662888	1	0.9616	0.8066	1.147
NRSVA_6_125677316	0.37547	1	0.8489	0.5909	1.22
NRSVA_6_131890000	0.038882	1	0.6262	0.4016	0.9764
NRSVA_6_132706883	0.607533	1	0.9479	0.7727	1.163
NRSVA_6_153108721	0.631658	1	1.023	0.9319	1.123
NRSVA_6_158217807	0.504475	1	1.055	0.9018	1.234
NRSVA_7_5813756	0.37624	1	1.117	0.8742	1.427
NRSVA_7_5856416	0.901761	1	0.988	0.8163	1.196
NRSVA_7_6625126	0.712203	1	0.9596	0.7707	1.195
NRSVA_7_25017842	0.552965	1	0.9038	0.647	1.262
NRSVA_7_29791590	0.095998	1	1.114	0.981	1.266
NRSVA_7_54732495	0.263303	1	1.1	0.9307	1.3
NRSVA_7_80914433	0.649555	1	0.9519	0.7694	1.178
NRSVA_7_105096616	0.882518	1	0.9654	0.6049	1.541
NRSVA_7_111639828	0.388256	1	1.075	0.912	1.267
NRSVA_7_128575341	0.970351	1	1.003	0.8764	1.147
NRSVA_7_152703570	0.027163	1	1.323	1.032	1.695
NRSVA_7_154493531	0.984205	1	0.997	0.7437	1.337
NRSVA_8_22021611	0.013053	1	1.226	1.0437	1.439
NRSVA_8_52948921	0.529148	1	0.9291	0.7391	1.168
NRSVA_8_91066615	0.270541	1	1.122	0.9144	1.376
NRSVA_8_108123708	0.974491	1	0.9983	0.8981	1.11
NRSVA_8_127613059	0.248933	1	1.128	0.9193	1.383
NRSVA_9_33130561	0.00282	0.3779	1.187	1.0607	1.328
NRSVA_9_72647798	0.421374	1	0.9324	0.7862	1.106
NRSVA_9_76997991	0.668306	1	1.037	0.8794	1.222
NRSVA_9_78140498	0.740534	1	0.9422	0.6624	1.34
NRSVA_9_83614608	0.274303	1	0.9366	0.8329	1.053
NRSVA_9_104844321	0.512209	1	1.079	0.8589	1.357
NRSVA_9_104984620	0.852758	1	0.9867	0.8563	1.137
NRSVA_9_125396732	0.327793	1	0.906	0.7435	1.104
NRSVA_10_6074258	0.274002	1	1.205	0.8627	1.683
NRSVA_10_17480888	0.888548	1	1.014	0.8363	1.229
NRSVA_10_17670793	0.468955	1	1.053	0.9151	1.212
NRSVA_10_49724238	0.31745	1	0.8838	0.6938	1.126
NRSVA_10_69213578	0.603635	1	1.026	0.9303	1.132
NRSVA_10_97647790	0.013471	1	1.395	1.0713	1.816
NRSVA_10_133397418	0.86647	1	0.9709	0.6885	1.369
NRSVA_10_133541777	0.058409	1	1.276	0.9914	1.643
NRSVA_11_9083003	0.115107	1	1.087	0.9799	1.205
NRSVA_11_18283526	0.078269	1	1.166	0.9828	1.384
NRSVA_11_71812049	0.448394	1	1.115	0.8415	1.477
NRSVA_11_73816373	0.833291	1	0.9838	0.8454	1.145
NRSVA_11_113931265	0.492865	1	1.088	0.8556	1.382
NRSVA_12_443328	0.184096	1	0.8387	0.6469	1.087
NRSVA_12_10193465	0.072506	1	1.128	0.989	1.287
NRSVA_12_50604192	0.313635	1	1.184	0.8525	1.644
NRSVA_12_53035991	0.004565	0.6117	0.7939	0.6769	0.9312
NRSVA_12_104417657	0.133715	1	1.15	0.958	1.38
NRSVA_13_20123494	0.05312	1	1.172	0.9979	1.377
NRSVA_13_35751205	0.218441	1	1.079	0.9559	1.218
NRSVA_13_41649599	0.81115	1	1.036	0.773	1.39
NRSVA_13_52123854	0.84089	1	0.9795	0.8006	1.199
NRSVA_13_53965808	0.00353	0.473	1.207	1.0636	1.369
NRSVA_14_35375522	0.83268	1	0.9845	0.8516	1.138
NRSVA_14_77578810	0.126168	1	0.8858	0.7583	1.035
NRSVA_14_92153076	0.906595	1	1.008	0.8842	1.149
NRSVA_15_45697493	0.141854	1	1.078	0.9753	1.191
NRSVA_15_70547240	0.232887	1	0.9309	0.8276	1.047
NRSVA_15_74860391	0.034205	1	1.317	1.0207	1.7
NRSVA_16_86665431	0.45307	1	1.071	0.8953	1.281
NRSVA_17_16359803	0.84459	1	1.031	0.7612	1.396
NRSVA_17_16630902	0.517839	1	1.057	0.8928	1.252
NRSVA_17_20558233	0.519995	1	1.045	0.9133	1.196
NRSVA_17_29222016	0.760485	1	0.9474	0.6694	1.341
NRSVA_17_51331439	0.27712	1	0.9154	0.7806	1.074
NRSVA_17_78175229	0.269599	1	1.138	0.9044	1.433
NRSVA_17_82802116	0.330935	1	0.9583	0.8793	1.044
NRSVA_18_1391567	0.059903	1	1.379	0.9867	1.927
NRSVA_18_53925359	0.211944	1	0.893	0.7476	1.067
NRSVA_19_6916534	0.191748	1	0.8474	0.6609	1.087
NRSVA_19_19985102	0.901974	1	0.9784	0.6907	1.386
NRSVA_19_36126419	0.706987	1	1.085	0.7101	1.657
NRSVA_19_36222848	0.229667	1	0.9172	0.7965	1.056
NRSVA_19_38765461	0.9028	1	1.016	0.783	1.319
NRSVA_19_40659227	0.158313	1	1.275	0.9097	1.788
NRSVA_20_4102199	0.67835	1	0.9818	0.9	1.071
NRSVA_20_10703256	0.275387	1	0.828	0.5898	1.162
NRSVA_20_44676854	0.511449	1	0.9591	0.8465	1.087
NRSVA_20_45710744	0.245476	1	1.215	0.8746	1.688
NRSVA_20_47554551	0.473093	1	1.058	0.9066	1.235
NRSVA_20_52091844	0.878614	1	0.9904	0.8756	1.12
NRSVA_20_53101947	0.629771	1	0.9365	0.7171	1.223
NRSVA_21_25791311	0.659428	1	1.037	0.8811	1.221
NRSVA_21_39908226	0.227466	1	1.197	0.8939	1.602
NRSVA_22_17653870	0.97564	1	0.9961	0.7759	1.279
NRSVA_22_23558585	0.3052	1	1.072	0.9382	1.226
NRSVA_22_31495997	0.001342	0.1798	1.74	1.2403	2.441
